# Supplementary material for: Potential Molecular Associations Between Triphenyl Phosphate Exposure and Thyroid Cancer: Integration of Network Toxicology and Machine Learning for Core Target Identification with Molecular Docking
Source: Int J Mol Sci. 2026 Jul 4;27(13):6018. doi: 10.3390/ijms27136018 (PMC13362510; doi:10.3390/ijms27136018)
Supplement: Supplementary file 1 [file ijms-27-06018-s001.zip]

Archive with 3 entries (3 files):
- Supplementary Material S1.pdf
- Supplementary Material S2.pdf
- Supplementary Material S3.csv
