# Supplementary material for: Potential Molecular Associations Between Triphenyl Phosphate Exposure and Thyroid Cancer: Integration of Network Toxicology and Machine Learning for Core Target Identification with Molecular Docking
Source: Int J Mol Sci. 2026 Jul 4;27(13):6018. doi: 10.3390/ijms27136018 (PMC13362510; doi:10.3390/ijms27136018)
Supplement: Supplementary file 1 [file ijms-27-06018-s001.zip › Supplementary Material S3.csv]

Threshold	logFC_cutoff	FDR_cutoff	DEGs_count	DEGs_module_intersect	Triple_intersect	Core11_retained	Core11_genes
Lenient	0.3	0.1	3503	999	12	11	CFD;PRPS1;AHR;SLC20A2;FAAH;PDE10A;PPARG;HSD11B2;BBOX1;SLC20A1;CA2
Original	0.585	0.05	1429	776	11	11	CFD;PRPS1;AHR;SLC20A2;FAAH;PDE10A;PPARG;HSD11B2;BBOX1;SLC20A1;CA2
Stringent	1	0.01	554	355	5	5	CFD;AHR;HSD11B2;BBOX1;SLC20A1
